# Supplementary material for: Therapeutic targets and functions of curcumol against COVID-19 and colon adenocarcinoma
Source: Front Nutr. 2022 Jul 29;9:961697. doi: 10.3389/fnut.2022.961697 (PMC9372556; doi:10.3389/fnut.2022.961697)
Supplement: Supplementary file 1 [file Table_1.XLSX]

## Sheet: hubgene
Rank	Protein Name	Symbol	Uniprot ID	Database	Degree Score
1	Dopamine transporter	SLC6A3	Q01959	SWISS	4
2	Gamma-aminobutyric acid receptor subunit pi	GABRP	O00591	BATMAN	3
2	Butyrylcholinesterase	BCHE	P06276	SWISS	3
2	Cytochrome P450 3A4	CYP3A4	P08684	BATMAN	3
2	Estradiol 17-beta-dehydrogenase 2	HSD17B2	P37059	SWISS	3
2	Progesterone receptor	PGR	P06401	SWISS\BATMAN	3
2	Gamma-aminobutyric acid receptor subunit delta	GABRD	O14764	BATMAN	3
